# Supplementary material for: Choroidal Volume Evaluation after Photodynamic Therapy Using New Optical Coherence Tomography Imaging Algorithm
Source: Pharmaceuticals (Basel). 2021 Nov 10;14(11):1140. doi: 10.3390/ph14111140 (PMC8621234; doi:10.3390/ph14111140)
Supplement: Supplementary file 1 [file pharmaceuticals-14-01140-s001.zip]

Archive with 1 entries (1 files):
- pharmaceuticals-1439820-SI.pdf
